# Supplementary material for: Epigenetic modifications of the glucocorticoid receptor gene are associated with the vulnerability to psychopathology in childhood maltreatment
Source: Transl Psychiatry. 2015 May 26;5(5):e571–. doi: 10.1038/tp.2015.63 (PMC4471294; doi:10.1038/tp.2015.63)
Supplement: Supplementary Table S1 [file tp201563x3.xls]

## Sheet: Blatt1
Table S1: Mean methylation of individual CpG sites
CpG site	mean (methylation) [%]	sd (methylation) [%]
cg00629244	3.33	0.58
cg03857453	72.82	6.65
cg04111177	3.82	0.69
cg06521673	2.45	0.56
cg06613263	90.08	2.25
cg06952416	9	1.79
cg06968181	5.98	0.82
cg07528216	96.82	1.2
cg07589972	94.55	1.09
cg07733851	36.29	3.32
cg08818984	5.34	1.59
cg08845721	94.63	2.33
cg10847032	2.97	0.48
cg11152298	4.95	0.67
cg12466613	93.41	2
cg13648501	9.68	2.33
cg14558428	4.15	0.76
cg15645634	3.61	0.65
cg15910486	7.98	1.35
cg16335926	2.58	0.36
cg16586394	94.96	1.07
cg17342132	91.17	5.3
cg17617527	2.01	0.39
cg17860381	3.6	0.83
cg18019515	2.19	0.39
cg18068240	2.42	0.58
cg18146873	2.48	0.61
cg18484679	93.09	1.92
cg18849621	5.99	1.5
cg18998365	63.97	3.17
cg19457823	90.83	3.58
cg20753294	7.93	1.77
cg21702128	5.3	0.69
cg23273257	97.57	0.75
cg24026230	3.64	0.68
cg25535999	93.06	1.38
cg26464411	4.47	0.92
cg26720913	1.84	0.68
cg27107893	91.9	4.33
cg27122725	14.17	2.66
cg27345592	96.1	0.89
