# Supplementary material for: Epigenetic modifications of the glucocorticoid receptor gene are associated with the vulnerability to psychopathology in childhood maltreatment
Source: Transl Psychiatry. 2015 May 26;5(5):e571–. doi: 10.1038/tp.2015.63 (PMC4471294; doi:10.1038/tp.2015.63)
Supplement: Supplementary Table S2 [file tp201563x4.xls]

## Sheet: Blatt1
Table S2: Correlations between DNA methylation and psychometric measurements
	n	r / rho
		cg06968181	cg26464411	cg17860381	cg20753294	cg17617527	cg06952416	cg18998365	cg06613263	cg16586394
n(childhood adversities)	46	-0.05	0.29	0.49*	-0.05	0.05	-0.08	0.08	-0.17	0
ODD associated symptoms	46	-0.12	0.21	0.33	0.08	-0.13	-0.17	0.34	0.31	-0.24
CD associated symptoms	46	-0.09	0.08	0.14	-0.02	-0.05	-0.29	0.34	0.03	-0.05
ADHD associated symptoms	45	-0.19	0.19	0.3	0.06	0.05	-0.13	0.16	0.07	-0.32
Anxiety associated symptoms	46	-0.22	0.35	0.25	0.06	0.13	-0.25	0.14	0.08	-0.06
Depression associated symptoms	46	-0.34	0.41˙	0.41˙	0.06	0.31	-0.17	0.04	0.12	0.07
BPD associated symptoms	46	-0.17	0.26	0.53**	0.16	0.03	-0.2	0.22	0.06	-0.05
strength and difficulties	45	-0.15	0.50*	0.34	-0.03	0.02	-0.07	0.07	-0.09	-0.02
perceived health related life quality	43	0.14	-0.36	-0.42	-0.31	-0.29	0.31	-0.17	-0.12	-0.09
Only CpG sites correlating with at least one psychometric measurement at medium effect size are shown. To adjust for multiple testing adjusted p-values were computed according to Benjamin-Hochberg41 applying a false discovery rate of 0.05. Bold depicted correlation coeffeciants display at least medium effect sizes. (r/rho > 0.3).
˙:adj p≤0.1; *: adj p≤0.05; **: adj p≤0.01; adj p: adjusted p value
